# Supplementary material for: Bacillus safensis FO-36b and Bacillus pumilus SAFR-032: a whole genome comparison of two spacecraft assembly facility isolates
Source: BMC Microbiol. 2018 Jun 8;18:57. doi: 10.1186/s12866-018-1191-y (PMC5994023; doi:10.1186/s12866-018-1191-y)
Supplement: Supplementary file 1 — Table S1. In silico DNA-DNA hybridization (DDH) values showing Genome-genome distance [50] relationship values for the genomes of various B. pumilus, B. safensis, B. altitudinis strains. The genomes of Geobacillus kaustophilus, and B. subtilis subsp. subtilis str. 168 serving as outliers in the Firmicutes group and that of gram-negative E.coli MG1655, as a non-Firmicutes outlier. (XLSX 20 kb) [file 12866_2018_1191_MOESM1_ESM.xlsx]

## Sheet: GGDC Results
			Formula 1				Formula 2				Formula 3				G+C difference
	Query genome	Reference genome	DDH	Model C.I.	Distance	Prob. DDH >= 70%	DDH	Model C.I.	Distance	Prob. DDH >= 70%	DDH	Model C.I.	Distance	Prob. DDH >= 70%
B. safensis cluster	B. safensis FO-36bT	B. safensis FO-36bT	100	[100 - 100%]	0.0013	99.61	100	[100 - NaN%]	0	98.3	100	[100 - 100%]	0.0013	99.99	0
		B. safensis RP10	93.2	[90.5 - 95.2%]	0.0628	98.24	91.9	[89.8 - 93.6%]	0.01	96.39	95.1	[93.2 - 96.5%]	0.0722	99.84	0.03
		B. safensis MROC1	95.9	[93.8 - 97.3%]	0.0456	98.84	91.7	[89.6 - 93.5%]	0.0102	96.35	97	[95.5 - 97.9%]	0.0553	99.91	0.06
		B. safensis JPL_MERTA8-2	96.1	[94.1 - 97.5%]	0.0438	98.89	91.4	[89.3 - 93.2%]	0.0106	96.25	97.1	[95.7 - 98%]	0.0539	99.92	0.07
		B. safensis BRM1	97.2	[95.6 - 98.3%]	0.0356	99.09	91.3	[89.1 - 93%]	0.0108	96.2	97.8	[96.7 - 98.6%]	0.0459	99.94	0.03
		B. pumilus B4134	93.8	[91.2 - 95.6%]	0.0593	98.38	88.1	[85.6 - 90.2%]	0.0142	95.1	95.1	[93.2 - 96.5%]	0.0727	99.84	0.18
		B. safensis AFS067952	95.5	[93.4 - 97%]	0.0478	98.78	86.4	[83.7 - 88.6%]	0.0161	94.38	96.2	[94.5 - 97.3%]	0.0632	99.88	0.14
		B. pumilus CCMA	89.3	[86 - 91.9%]	0.0847	97.03	79.1	[76.2 - 81.8%]	0.0244	89.89	90.4	[87.7 - 92.5%]	0.107	99.47	0.3
		B. pumilus B4107	94	[91.5 - 95.8%]	0.0578	98.44	78.9	[75.9 - 81.6%]	0.0247	89.67	94	[91.9 - 95.6%]	0.081	99.78	0.13
		B. safensis U14-5	83.5	[79.7 - 86.7%]	0.1148	93.98	78.7	[75.8 - 81.4%]	0.0249	89.55	85.6	[82.5 - 88.3%]	0.1368	98.5	0.33
		B. safensis Bcp62	92.5	[89.6 - 94.6%]	0.067	98.06	78.4	[75.5 - 81.1%]	0.0252	89.29	92.8	[90.4 - 94.6%]	0.0905	99.7	0.15
		B. safensis 7783	91.8	[88.8 - 94%]	0.0709	97.86	78	[75 - 80.7%]	0.0258	88.88	92.2	[89.7 - 94.1%]	0.0949	99.65	0.3
		B. safensis CFA06	91	[87.9 - 93.4%]	0.0753	97.62	77.7	[74.8 - 80.5%]	0.0261	88.65	91.5	[88.9 - 93.5%]	0.0994	99.59	0.27
		B. safensis KCTC12796BP	86.7	[83.1 - 89.6%]	0.0986	95.87	77.5	[74.5 - 80.2%]	0.0264	88.42	88	[85 - 90.4%]	0.1223	99.09	0.33
		B. safensis VK	92.2	[89.3 - 94.4%]	0.0685	97.98	77.5	[74.5 - 80.2%]	0.0263	88.43	92.4	[90 - 94.3%]	0.0931	99.67	0.12
		B. safensis RIT372	92.7	[89.9 - 94.8%]	0.0656	98.12	77.5	[74.6 - 80.3%]	0.0263	88.47	92.8	[90.5 - 94.6%]	0.0902	99.7	0.01
		B. pumilus Fairview	89.7	[86.4 - 92.2%]	0.0827	97.17	77.3	[74.3 - 80.1%]	0.0266	88.27	90.4	[87.7 - 92.5%]	0.1071	99.46	0.27
		B. safensis Bcs96	88.3	[84.8 - 91%]	0.0903	96.61	76.6	[73.6 - 79.3%]	0.0275	87.52	89.1	[86.3 - 91.4%]	0.1153	99.29	0.24
		B. safensis Ingolstadt	91.8	[88.8 - 94%]	0.071	97.86	70.6	[67.6 - 73.4%]	0.0353	79.33	90.9	[88.2 - 93%]	0.1038	99.52	0.27
		B. pumilus LK32	91.9	[89 - 94.1%]	0.0702	97.9	70.4	[67.4 - 73.2%]	0.0356	78.99	90.9	[88.3 - 93%]	0.1033	99.53	0.18
		B. pumilus LK21	91.9	[88.9 - 94.1%]	0.0703	97.9	70.4	[67.4 - 73.2%]	0.0356	78.98	90.9	[88.3 - 93%]	0.1034	99.53	0.18
		B. pumilus LK12	91.9	[88.9 - 94.1%]	0.0704	97.89	70.4	[67.4 - 73.2%]	0.0356	78.98	90.9	[88.3 - 93%]	0.1035	99.53	0.17
		B. safensis U17-1	90.1	[86.9 - 92.6%]	0.0804	97.32	69	[66 - 71.8%]	0.0375	76.44	89.2	[86.3 - 91.5%]	0.1149	99.3	0.22
		B. safensis U41	90.1	[86.8 - 92.6%]	0.0805	97.31	69	[66 - 71.8%]	0.0375	76.41	89.1	[86.3 - 91.5%]	0.115	99.29	0.24
		Bacillus sp.WP8	91.1	[88 - 93.4%]	0.0748	97.65	68.7	[65.7 - 71.5%]	0.038	75.76	89.9	[87.2 - 92.1%]	0.11	99.41	0.17
		B. safensis 13L_LOBSAL	90.4	[87.2 - 92.8%]	0.079	97.41	68.4	[65.4 - 71.3%]	0.0383	75.27	89.3	[86.4 - 91.6%]	0.1143	99.31	0.17
		B. safensis S9	91.9	[88.9 - 94.1%]	0.0705	97.88	68.3	[65.3 - 71.1%]	0.0386	74.94	90.5	[87.8 - 92.6%]	0.1064	99.48	0.18
		B. pumilus B4129	92.8	[90 - 94.9%]	0.065	98.15	68.2	[65.2 - 71.1%]	0.0386	74.88	91.3	[88.7 - 93.3%]	0.1011	99.57	0.24
		B. pumilus JRS3	89.1	[85.8 - 91.7%]	0.0857	96.96	68.1	[65.2 - 71%]	0.0387	74.69	88.2	[85.2 - 90.6%]	0.1212	99.12	0.5
		B. pumilus 15.1	87.8	[84.3 - 90.6%]	0.0927	96.41	68	[65 - 70.8%]	0.039	74.3	87	[84 - 89.6%]	0.1281	98.89	0.41
		B. pumilus SCAL1	91.8	[88.8 - 94%]	0.0708	97.87	67.9	[64.9 - 70.7%]	0.0391	74.12	90.4	[87.6 - 92.5%]	0.1072	99.46	0.37
B. pumilus cluster	B. safensis FO-36bT	B. pumilus 7P	90.2	[87 - 92.7%]	0.0799	97.35	47.5	[45 - 50.1%]	0.0776	13.01	83.2	[79.9 - 86%]	0.1513	97.53	0.13
		B. pumilus 3-19	90.3	[87.1 - 92.8%]	0.0792	97.4	47.5	[44.9 - 50.1%]	0.0776	12.98	83.3	[80 - 86.1%]	0.1506	97.58	0.13
		B. pumilus PDSLzg-1	87.3	[83.8 - 90.2%]	0.095	96.2	47.4	[44.9 - 50%]	0.0778	12.79	80.7	[77.3 - 83.7%]	0.1655	96	0.22
		B. pumilus SF214	88.3	[84.9 - 91.1%]	0.0899	96.64	47.3	[44.8 - 49.9%]	0.0781	12.57	81.5	[78.1 - 84.4%]	0.161	96.56	0.02
		B. pumilus NCTC10337	87.3	[83.7 - 90.1%]	0.0954	96.17	45.1	[42.5 - 47.7%]	0.084	8.35	79.6	[76.2 - 82.7%]	0.1714	95.12	0.02
		B. pumilus ATCC7061T	87	[83.4 - 89.9%]	0.0968	96.04	44.9	[42.3 - 47.5%]	0.0846	8.04	79.3	[75.9 - 82.4%]	0.1732	94.82	0.07
		B. pumilus RI06-95	90	[86.8 - 92.5%]	0.0809	97.29	44.6	[42.1 - 47.2%]	0.0853	7.66	81.8	[78.4 - 84.7%]	0.1593	96.76	0.13
		B. pumilus CB01	87.1	[83.5 - 90%]	0.0964	96.08	44.5	[42 - 47.1%]	0.0856	7.49	79.2	[75.8 - 82.3%]	0.1737	94.73	0.25
		B. pumilus B4127	84	[80.2 - 87.2%]	0.112	94.35	44.5	[42 - 47.1%]	0.0856	7.45	76.7	[73.2 - 79.9%]	0.1881	91.58	0.54
		B. pumilus SH-B9	87	[83.4 - 89.9%]	0.0969	96.03	44.1	[41.5 - 46.6%]	0.0869	6.8	78.9	[75.5 - 82%]	0.1754	94.43	0.31
		B. pumilus BONN	89.5	[86.2 - 92.1%]	0.0836	97.1	43.7	[41.2 - 46.3%]	0.0879	6.34	80.9	[77.5 - 83.9%]	0.1642	96.17	0.23
		B. pumilus KL4	87.9	[84.4 - 90.7%]	0.0921	96.46	42.6	[40 - 45.1%]	0.0913	4.95	79	[75.6 - 82.1%]	0.175	94.51	0.02
		B. pumilus 51_5il	87.9	[84.4 - 90.7%]	0.0921	96.46	42.6	[40 - 45.1%]	0.0913	4.95	79	[75.6 - 82.1%]	0.175	94.51	0.02
		B. pumilus SAFR-032	88.3	[84.9 - 91%]	0.09	96.63	42.4	[39.9 - 45%]	0.0917	4.83	79.3	[75.9 - 82.3%]	0.1734	94.78	0.45
		B. pumilus PE09-72	88.1	[84.7 - 90.9%]	0.091	96.55	42.2	[39.7 - 44.8%]	0.0923	4.62	79	[75.6 - 82.1%]	0.1749	94.53	0.49
B. altitudinis cluster	B. safensis FO-36bT	B. pumilus 36R_ATNSAL	77.5	[73.6 - 81.1%]	0.1447	88.23	38.7	[36.2 - 41.2%]	0.1039	1.94	68.8	[65.4 - 72%]	0.2336	68.88	0.62
		B. pumilus SH-B11	88.2	[84.8 - 91%]	0.0904	96.6	36.9	[34.5 - 39.4%]	0.1105	1.18	76.2	[72.8 - 79.4%]	0.1909	90.8	0.42
		B. pumilus TUAT1	89.1	[85.7 - 91.7%]	0.0859	96.94	36.8	[34.3 - 39.3%]	0.111	1.13	76.8	[73.4 - 80%]	0.1874	91.77	0.32
		B. pumilus GR-8	88.9	[85.6 - 91.6%]	0.0867	96.89	36.8	[34.3 - 39.3%]	0.111	1.14	76.7	[73.3 - 79.9%]	0.188	91.6	0.31
		B. pumilus MTCC-B6033	88.8	[85.4 - 91.4%]	0.0876	96.81	36.8	[34.4 - 39.4%]	0.1108	1.15	76.6	[73.1 - 79.7%]	0.1887	91.41	0.37
		B. pumilus BA06	88.6	[85.2 - 91.3%]	0.0886	96.74	36.7	[34.3 - 39.3%]	0.1112	1.12	76.4	[72.9 - 79.5%]	0.1899	91.08	0.39
		B. pumilus GLB197	88.8	[85.4 - 91.5%]	0.0873	96.84	36.7	[34.3 - 39.2%]	0.1113	1.11	76.6	[73.1 - 79.7%]	0.1889	91.37	0.19
		B. pumilus NJ-V	88.1	[84.6 - 90.9%]	0.0912	96.53	36.7	[34.3 - 39.3%]	0.1112	1.12	76	[72.5 - 79.1%]	0.1922	90.4	0.44
		B. pumilus ku-bf1	85.2	[81.5 - 88.3%]	0.1062	95.07	36.7	[34.2 - 39.2%]	0.1114	1.1	73.6	[70.1 - 76.8%]	0.2057	85.44	0.09
		B. pumilus NJ-V2	88.1	[84.6 - 90.8%]	0.0913	96.53	36.7	[34.3 - 39.2%]	0.1113	1.11	76	[72.5 - 79.1%]	0.1924	90.35	0.46
		B. pumilus NJ-M2	88.1	[84.6 - 90.8%]	0.0912	96.53	36.7	[34.3 - 39.3%]	0.1112	1.12	76	[72.5 - 79.1%]	0.1923	90.39	0.44
		B. pumilus W3	89.9	[86.6 - 92.4%]	0.0814	97.25	36.7	[34.2 - 39.2%]	0.1114	1.11	77.5	[74 - 80.6%]	0.1837	92.69	0.35
		B. pumilus UBA4042	84.7	[81 - 87.8%]	0.1085	94.79	36.6	[34.2 - 39.2%]	0.1115	1.09	73.2	[69.7 - 76.4%]	0.2079	84.45	0.54
		B. pumilus B4133	90.2	[87 - 92.7%]	0.0799	97.35	36.6	[34.1 - 39.1%]	0.1117	1.08	77.7	[74.2 - 80.8%]	0.1827	92.94	0.48
		B. pumilus C4	89.1	[85.7 - 91.7%]	0.0858	96.95	36.6	[34.1 - 39.1%]	0.1118	1.07	76.7	[73.3 - 79.9%]	0.188	91.61	0.42
		B. aerophilus C772	91.4	[88.4 - 93.7%]	0.0731	97.75	36.5	[34 - 39%]	0.1122	1.04	78.6	[75.2 - 81.7%]	0.1771	94.11	0.49
		B. pumilus S-1	88.1	[84.6 - 90.9%]	0.091	96.55	36.5	[34.1 - 39%]	0.112	1.05	75.9	[72.4 - 79%]	0.1929	90.2	0.48
		B. pumilus INR7	90	[86.7 - 92.5%]	0.0809	97.28	36.5	[34.1 - 39.1%]	0.1119	1.06	77.5	[74 - 80.6%]	0.1838	92.67	0.47
		B. cellulasensis	90	[86.7 - 92.5%]	0.0811	97.27	36.4	[34 - 38.9%]	0.1124	1.02	77.4	[73.9 - 80.5%]	0.1844	92.53	0.41
		B. pumilus UBA5643	88.7	[85.3 - 91.4%]	0.0878	96.8	36.4	[33.9 - 38.9%]	0.1125	1.01	76.3	[72.8 - 79.5%]	0.1904	90.93	0.51
		B. altitudinus 41KF2bT	89	[85.6 - 91.6%]	0.0866	96.89	36.4	[34 - 39%]	0.1124	1.02	76.5	[73.1 - 79.7%]	0.1892	91.28	0.48
		B. stratosphaericus LAMA585	87.6	[84.1 - 90.5%]	0.0935	96.34	36.3	[33.8 - 38.8%]	0.113	0.98	75.3	[71.9 - 78.5%]	0.1959	89.23	0.58
		B. pumilus GM3FR	69.1	[65.2 - 72.8%]	0.1882	72.06	29.8	[27.4 - 32.3%]	0.1432	0.1	57.4	[54.2 - 60.5%]	0.3044	15.65	0.82
Outliers	B. safensis FO-36bT	Geobacillus kaustophilus HTA426	12.8	[10.1 - 16.1%]	0.9833	0	29.1	[26.7 - 31.6%]	0.1471	0.07	13.2	[10.9 - 16%]	0.9858	0	10.35
		Bacillus subtilis subsp. subtilis str. 168	15.2	[12.3 - 18.7%]	0.8693	0	19.3	[17.1 - 21.7%]	0.2275	0	15.3	[12.8 - 18.2%]	0.899	0	1.78
		Escherichia coli str. K-12 substr. MG1655	12.6	[10 - 15.9%]	0.9918	0	17.5	[15.4 - 19.9%]	0.2503	0	13	[10.7 - 15.8%]	0.9939	0	9.05
