# Supplementary material for: Bacillus safensis FO-36b and Bacillus pumilus SAFR-032: a whole genome comparison of two spacecraft assembly facility isolates
Source: BMC Microbiol. 2018 Jun 8;18:57. doi: 10.1186/s12866-018-1191-y (PMC5994023; doi:10.1186/s12866-018-1191-y)
Supplement: Supplementary file 3 — Table S3. B. safensis FO-36b characteristic genes (ORFs/genes that are absent from B. pumilus SAFR-032, B. pumilus ATCC7061T, and, B. safensis JPL-MERTA-8-2) and their occurrence (presence/absence) in the B. pumilus/B. safensis genomes available in the NCBI database. P: Present, A: Absent, *found on phage insertions. (XLSX 32 kb) [file 12866_2018_1191_MOESM3_ESM.xlsx]

## Sheet: Sheet1
				B. safensis strains																		Bacillus sp.		B. pumilus strains
locus tag	Gene product	Coordinates		13L_LOBSAL	7783	BcP62	Bcs96	BRM1	CFA06	Ingolstadt	KCTC 12796BP	MROC1	RP10	S9	U14-5	U17-1	U41	VK	RIT372	AFS067952		WP8		36R_ATNSAL	KL4	51_5il	B4107	B4127	B4129	B4133	B4134	3--19	7P	15.1	MTCC B6033	BA06	Bonn	C4	CB01	CCMA-560	Fairview	GM3FR	GR-8	INR7	JRS3	ku-bf1	LK12	LK21	LK32
RS87_03050*	hypothetical protein	606188	606652	A	A	A	A	A	A	A	A	A	A	A	A	A	A	A	A	A		A		P	A	A	A	A	A	A	A	A	A	A	A	A	A	A	A	A	A	A	A	A	A	A	A	A	A
RS87_06055	hypothetical protein	1201066	1201902	A	A	A	A	A	A	A	A	A	A	A	A	A	A	A	A	P		A		A	A	A	A	A	A	A	A	A	A	A	A	A	A	A	A	A	A	A	A	A	A	A	A	A	A
RS87_09820	hypothetical protein	1981053	1979458	A	A	A	A	A	A	A	A	A	A	A	A	A	A	A	A	A		A		A	A	A	A	A	A	A	A	A	A	A	A	A	A	A	A	A	A	A	A	A	A	A	A	A	A
RS87_12770	hypothetical protein	2532570	2531356	A	A	A	A	A	A	A	A	A	A	A	A	A	A	A	A	A		A		A	A	A	A	A	A	A	A	A	A	A	A	A	A	A	A	A	A	A	A	A	A	A	A	A	A
RS87_14150	hypothetical protein	2787428	2786811	A	A	A	A	A	A	A	A	A	A	A	A	A	A	A	A	A		A		A	A	A	A	A	A	A	A	A	A	A	A	A	A	A	A	A	A	A	A	A	A	A	A	A	A
RS87_14285*	hypothetical protein	2808722	2808324	A	A	A	A	A	A	A	A	A	A	A	A	A	A	A	A	A		A		A	A	A	A	A	A	A	A	A	A	A	A	A	A	A	A	A	A	A	A	A	A	A	A	A	A
RS87_14310*	hypothetical protein	2813900	2813475	A	A	A	A	A	A	A	A	A	A	A	A	A	A	A	A	A		A		A	A	A	A	A	A	A	A	A	A	A	A	A	A	A	A	A	A	A	A	A	A	A	A	A	A
RS87_14320*	hypothetical protein	2815164	2814382	A	A	A	A	A	A	A	A	A	A	A	A	A	A	A	A	A		A		A	A	A	A	A	A	A	A	A	A	A	A	A	A	A	A	A	A	A	A	A	A	A	A	A	A
RS87_15275	hypothetical protein	2988592	2987633	A	A	A	A	A	A	A	A	A	A	A	A	A	A	A	A	A		A		A	A	A	A	A	A	A	A	A	A	A	A	A	A	A	A	A	A	A	A	A	A	A	A	A	A
RS87_03090*	hypothetical protein	609795	610226	A	A (pseudogene-partially present)	A	A	A	A	A	A	A	A	A	A	A	A	A	A	A		A		A	A	A	A	A(likely pseudogene)	A(likely pseudogene)	A	A	A	A	A	A	A	A	A	A	A	A(likely pseudogene)	A	A	A	A	A	A	A	A
RS87_04125	hypothetical protein	822670	823422	A	A	A	A	A	A	A	A	A	A	A	A	A	A	A	A	A		A		A	A	A	A	A	A	A	A	A	A	A	A	A	A	A	A	A	A	A	A	A	A	A	A	A	A
RS87_03220*	hypothetical protein	632259	632459	A	A	A (pseudogene-partially present)	A	A	A	A	A	A	A	A	A	A	A	A	A	A		A		A	A	A	A	A	A	A	A	A	A	A	P	A	A	A	A	A	A	A	A	A	A	A	A	A	A
RS87_18745	hypothetical protein	3690072	3688099	A	A	A	A	P	A	A	A	A	A	A	A	A	A	A	A	A		A		A	A	A	A	A	A	A	A	A	A	A	A	A	A	A	A	A	A	A	A	A	A	A	A	A	A
RS87_18755	hypothetical protein	3691820	3690570	A	A	A	A	P	A	A	A	A	A	A	A	A	A	A	A	A		A		A	A	A	A	A	A	A	A	A	A	A	A	A	A	A	A	A	A	A	A	A	A	A	A	A	A
RS87_18760	hypothetical protein	3693284	3692082	A	A	A	A	P	A	A	A	A	A	A	A	A	A	A	A	A		A		A	A	A	A	A	A	A	A	A	A	A	A	A	A	A	A	A	A	A	A	A	A	A	A	A	A
RS87_02980*	hypothetical protein	598287	598601	A	A	A	A	A	A	A	A	A	A	A	A	A	A	A	A	P		A		P	A	A	A	A	A	A	A	A	A	A	A	A	A	A	A	A	A	A	A	P	A	A	A	A	A
RS87_03000*	hypothetical protein	600451	600690	A	A	A	A	A	A	A	A	A	A	A	A	A	A	A	A	A		A		A	A	A	A	A	A	A	A	A	A	A	A	A	A	A	A	A	A	A	A	P	A	A	A	A	A
RS87_03095*	hypothetical protein	610395	610655	A	A	A	A	A	A	A	A	A	A	A	A	A	A	A	A	A		A		P	A	A	A	A	A	A	A	A	A	A	A	A	A	A	A	A	A	A	A	P	A	A	A	A	A
RS87_03125*	hypothetical protein	614489	614764	A	A	A	A	A	A	A	A	A	A	A	A	A	A	A	A	P		A		A	A	A	A	A	A	A	A	A	A	A	A	A	A	A	A	A	A	A	A	P	A	A	A	A	A
RS87_03615	hypothetical protein	715426	717213	A	A	A	A	A	A	A	A	A	A	A	A	A	A	A	A	A		A		A	A	A	A	A	A	A	A	A	A	A	A	A	A	A	A	A	A	A	A	P	A	A	A	A	A
RS87_03620	hypothetical protein	717206	718144	A	A	A	A	A	A	A	A	A	A	A	A	A	A	A	A	A		A		A	A	A	A	A	A	A	A	A	A	A	A	A	A	A	A	A	A	A	A	P	A	A	A	A	A
RS87_02640	hypothetical protein	544219	543319	A	A	A	A	A	A	A	P	A	A	A	A	A	A	A	P	A		A		A	A	A	A	A	A	A	A	A	A	A	A	A	A	A	A	A	A	A	A	A	A	A	A	A	A
RS87_03110*	hypothetical protein	611922	612140	A	P	A	P	A	A	A	A	A	A	A	A	A	A	A	A	A		A		A	A	A	A	A	A	A	A	A	A	A	A	A	A	A	A	A	A	A	A	A	A	A	A	A	A
RS87_02635	hypothetical protein	543174	542539	A	A	A	A	A	A	A	P	A	A	A	A	A	A	A	P	A		A		A	A	A	A	A	A	A	A	A	A	A	A	A	A	A	A	A	A	A (partial hit)	A	A	A	A	A	A	A
RS87_02960*	hypothetical protein	596099	595626	A	A	A	A	A	A	A	A	A	A	A	A	A	A	A	A	P		A		P	A	A	A	A	A	A	A	A	A	A	A	A	A	A	A	A	A	A	A	A (partial hit)	A	A	A	A	A
RS87_03065 *	hypothetical protein	607856	608239	A	A	A	A	P	A	A	A	A	A	A	A	A	A	A	A	A		A		P	A	A	A	A	A	A	A	A	A	A	A	A	A	A	A	A	A	A	A	P	A	A	A	A	A
RS87_03030*	hypothetical protein	604576	604794	A	A	A	A	A	A	A	A	A	A	A	A	P	P	A	A	P		A		P	A	A	A	A	A	A	A	A	A	A	A	A	A	A	A	P	A	A	A	A	A	A	A	A	A
RS87_03010*	hypothetical protein	600865	601815	A	A	A	A	A	A	A	A	A	A	A	A	P	P	A	A	P		A		A	A	A	A	A	A	A	A	A	A	A	A	A	A	A	A	A	A	A	A	P	A	A	A	A	A
RS87_03015*	recombinase RecT	601815	602654	A	A	A	A	A	A	A	A	A	A	A	A	P	P	A	A	P		A		A	A	A	A	A	A	A	A	A	A	A	A	A	A	A	A	A	A	A	A	P	A	A	A	A	A
RS87_03085*	hypothetical protein	609488	609778	A	A	A	A	A	A	A	A	A	P	A	P	P	P	A	A	A		A		A	A	A	A	A	A	A	A	A	A	A	A	A	A	A	A	A	A	A	A	A	A	A	A	A	A
RS87_02995*	hypothetical protein	599966	600244	A	P	A	A	P	A	A	A	A	A	A	A	A	A	A	A	P		A		P	A	A	A	A	A	A	A	A	A	A	P	A	A	A	A	A	A	A	A	P	A	A	A	A	A
RS87_03195*	hypothetical protein	621925	622431	A	P	A	A	P	A	A	A	A	A	A	A	A	A	A	A	P		A		A	A	A	A	A	A	A	A	A	A	A	P	A	A	A	A	A	A	A	A	P	A	A	A	A	A
RS87_03200*	hypothetical protein	622479	622760	A	P	A	A	P	A	A	A	A	A	A	A	A	A	A	A	P		A		A	A	A	A	A	A	A	A	A	A	A	P	A	A	A	A	A	A	A	A	P	A	A	A	A	A
RS87_03215*	Pseudogene	628700	631174	A	P	A	A	P	A	A	A	A	A	A	A	A	A	A	A	P		A		P	A	A	A	A	A	A	A	A	A	A	P	A	A	A	A	A	A	A	A	P	A	A	A	A	A
RS87_03190*	alkaline phosphatase	621572	621856	A	P	A	A	P	A	A	A	A	A	A	A	A	A	A	A	P		A		P	A	A	A	A	A	A	A	A	A	A	P	A	A	A	A	A	A	A	A	P	A	A	A	A	A
RS87_03210*	phage tail protein	627912	628679	A	P	A	A	P	A	A	A	A	A	A	A	A	A	A	A	P		A		A	A	A	A	A	A	A	A	A	A	A	P	A	A	A	A	A	A	A	A	P	A	A	A	A	A
RS87_09150	isomerase	1820659	1819826	A	A	A	A	P	A	A	A	A	P	A	A	A	A	A	A	A		A		P	A	A	A	A	A	A	A	P	P	A	A	A	A	A	A	P	A	A	A	A	A	A	A	A	A
RS87_14130	hypothetical protein	2785226	2784483	A	A	A	P	A	A	A	A	A	A	A	P	A	A	A	A	A		A		A	A	A	A	A	A	A	A	A	A	A (partial hit)	A	A	A	A	A	A	P	A	A	A	A	A	A	A	A
RS87_14395*	hypothetical protein	2825019	2824330	A	A	A	P	A	A	A	A	A	A	A	P	A	A	A	A	A		A		P	A	A	A	A	A	A	A	A	A	A	A	A	A	A	A	A	P	A	A	A	P	A	A	A	A
RS87_14400*	hypothetical protein	2825998	2825099	A	A	A	P	A	A	A	A	A	A	A	P	A	A	A	A	A		A		P	A	A	A	A	A	A	A	A	A	A	A	A	A	A	A	A	P	A	A	A	P	A	A	A	A
RS87_09165	hypothetical protein	1823463	1823266	A	A	A	A	P	A	A	A	A	P	A	A	A	A	A	P	A		A		P	A	A	A	A	A	A	A	P	P	A (partial hit)	A	A	A	A	A	P	A (partial hit)	A	A	A	A	A	A	A	A
RS87_03225*	protein xhlA	632533	632802	A	A	P	A	P	A	A	A	A	A	A	P	A	A	A	A	A		A		P	A	A	A	A	A	A	A	A	A	A	P	A	A	A	A	A	A	A	A	P	A	A	A	A	A
RS87_03035*	hypothetical protein	604913	605329	A	P	A	A	P	A	A	A	A	A	A	A	P	P	A	A	P		A		P	A	A	A	A	A	A	A	A	A	A	A	A	A	A	A	A	A	A	A	P	A	A	A	A	A
RS87_14410*	hypothetical protein	2826554	2826324	A	A	A	P	A	A	A	A	A	A	A	P	A	A	A	A	A		A		A	A	A	A	A (partial hit)	A	A	A	A	A	A	A	A	A	A	P	A	P	A	A	A	P	A	A	A	A
RS87_02695	hypothetical protein	554502	554146	A	P	P	A	P	A	P	A	A	A	A	A	A	A	A	A	P		A		A	A	A	P	A	A	A	A	A	A	P	A	A	A	A	A	A	A	A	A	A	A	A	A	A	A
RS87_02700	hypothetical protein	555344	554487	A	P	P	A	P	A	P	A	A	A	A	A	A	A	A	A	P		A		A	A	A	P	A	A	A	A	A	A	P	A	A	A	A	A	A	A	A	A	A	A	A	A	A	A
RS87_03060*	dUTPase	607160	607852	A	A	P	A	P	A	A	P	A	P	A	A	P	P	A	A	P		A		P	A	A	A	A	A	A	A	A	A	A	A	A	P	A	A	A	P	A	A	P	A	A	A	A	A
RS87_09160	myo-inosose-2 dehydratase	1823016	1822120	A	P	P	A	P	A	A	A	A	P	A	P	A	A	A	P	A		A		P	A	A	P	A	A	A	A	P	P	P	A	A	A	A	A	P	P	A	A	A	A	A	A	A	A
RS87_04345	hypothetical protein	867592	868473	A	P	P	P	P	P	A	A	A	A	A	A	A	A	A	A	A		A		A	A	A	P	P	A	P	A	A	A	P	A	A	A	A	P	A	A	A	A	A	A	A	A	A	A
RS87_04350	type III-B CRISPR module RAMP protein Cmr1	868489	869826	A	P	P	P	P	P	A	A	A	A	A	A	A	A	A	A	A		A		A	A	A	P	P	A	P	A	A	A	P	A	A	A	A	P	A	A	A	A	A	A	A	A	A	A
RS87_04355	type III-B CRISPR-associated protein Cas10/Cmr2	869796	871607	A	P	P	P	P	P	A	A	A	A	A	A	A	A	A	A	A		A		A	A	A	P	P	A	P	A	A	A	P	A	A	A	A	P	A	A	A	A	A	A	A	A	A	A
RS87_04360	type III-B CRISPR module-associated protein Cmr3	871600	872832	A	P	P	P	P	P	A	A	A	A	A	A	A	A	A	A	A		A		A	A	A	P	P	A	P	A	A	A	P	A	A	A	A	P	A	A	A	A	A	A	A	A	A	A
RS87_04365	type III-B CRISPR module RAMP protein Cmr4	872825	873715	A	P	P	P	P	P	A	A	A	A	A	A	A	A	A	A	A		A		A	A	A	P	P	A	P	A	A	A	P	A	A	A	A	P	A	A	A	A	A	A	A	A	A	A
RS87_04370	type III-B CRISPR module-associated protein Cmr5	873712	874080	A	P	P	P	P	P	A	A	A	A	A	A	A	A	A	A	A		A		A	A	A	P	P	A	P	A	A	A	P	A	A	A	A	P	A	A	A	A	A	A	A	A	A	A
RS87_04375	type III-B CRISPR module RAMP protein Cmr6	874008	874853	A	P	P	P	P	P	A	A	A	A	A	A	A	A	A	A	A		A		A	A	A	P	P	A	P	A	A	A	P	A	A	A	A	P	A	A	A	A	A	A	A	A	A	A
RS87_09105	protein iolH	1810384	1809518	A	P	P	P	P	A	P	A	A	P	A	P	P	P	A	A	A		A		P	A	A	A	A	P	A	A	P	P	A	A	A	A	A	A	P	A	A	A	A	P	A	A	A	A
RS87_17540	hypothetical protein	3448111	3447179	A	A	A	A	P	A	P	A	A	P	A	A	A	A	P	A	A		A		A	A	A	A	P	A	P	P	A	A	P	A	A	A	P	P	A	A	A	A	P	A	A	A	A	A
RS87_09130	5-deoxy-glucuronate isomerase	1816045	1815218	A	P	P	P	P	A	A	A	A	P	A	P	P	P	A	P	A		A		P	A	A	P	A	P	A	A	P	P	P	A	A	A	A	A	P	P	A	A	A	P	A	A	A	A
RS87_14125	hypothetical protein	2784464	2783832	A	P	P	P	A	A	A	P	A	P	A	P	P	P	P	A	A		A		A	A	A	P	A	P	A	A	A	A	P	A	A	A	A	A	A	P	A	A	A	P	A	A	A	A
RS87_03080*	hypothetical protein	609051	609476	A	P	A	A	P	A	P	P	A	P	A	P	P	P	A	A	P		A		P	A	A	A	A	P	P	A	A	A	A	A	P	P	A	P	A	P	A	A	A	A	A	A	A	A
RS87_03075*	hypothetical protein	608615	608881	A	P	A	A	A	P	A	P	A	P	A	P	P	P	A	A	P		A		A	A	A	A	P	P	P	A	A	A	A	A	A	P	A	A	P	P	A	A	P	A	A	A	A	A
RS87_01590	hypothetical protein	289280	288729	A	A	A	P	P	P	A	P	A	A	A	A	P	P	P	A	A		A		A	A	A	A	A	P	A	P	A	A	A	A	A	A	A	P	P	P	P	A	P	P	A	P	P	P
RS87_03370	hypothetical protein	660571	661140	A	P	P	P	A	P	A	P	P	A	A	A	A	A	P	A	P		A		P	A	A	A	A	A	P	P	P	P	A	P	P	A	A	A	P	P	A	P	A	A	A	P	P	P
RS87_18710	hypothetical protein	3683053	3682547	P	P	P	A	A	A	A	P	P	A	A	A	A	A	P	P	A		A		A	A	A	A	A	A	P	A	P	P	A	P	P	P	P	A	P	A	P	P	P	P	A (sequence incomplete)	A	A	A
RS87_14140	hypothetical protein	2786413	2786234	P	P	P	P	P	A	P	P	A	A	P	P	A	A	A	A	P		P		A	P	P	P	P	P	P	A	A	A	P	P	P	A	P	P	A	A	A	P	P	A	P	P	P	P
[truncated: 26 more columns]
