# Supplementary material for: Bacillus safensis FO-36b and Bacillus pumilus SAFR-032: a whole genome comparison of two spacecraft assembly facility isolates
Source: BMC Microbiol. 2018 Jun 8;18:57. doi: 10.1186/s12866-018-1191-y (PMC5994023; doi:10.1186/s12866-018-1191-y)
Supplement: Supplementary file 4 — Table S4. B. safensis F0-36b genes reported earlier as shared by B. pumilus SAFR-032 and not found in the B. pumilus ATCC7061T strain [38], compared with the B. safensis JPL-MERTA-8-2 strain, and the other B. pumilus / B. safensis genomes. (XLSX 33 kb) [file 12866_2018_1191_MOESM4_ESM.xlsx]

## Sheet: Sheet1
						Other B. safensis strains																		Bacillus sp.		Other B. pumilus strains
		Old SAFR Locus tag	B. pumilus SAFR-032	B. safensis JPL_MERTA8-2	B. pumilus ATCC 7061T	13L_LOBSAL	7783	BcP62	Bcs96	BRM1	CFA06	Ingolstadt	KCTC 12796BP	MROC1	RP10	S9	U14-5	U17-1	U41	VK	RIT372	AFS067952		WP8		36R_ATNSAL	KL4	51_5il	B4107	B4127	B4129	B4133	B4134	3--19	7P	15.1	MTCC B6033	BA06	Bonn	C4	CB01	CCMA-560	Fairview	GM3FR	GR-8	INR7	JRS3	ku-bf1	LK12
RS87_09285	hypothetical protein	BPUM_01763	BPUM_RS08860	KU48_05145	A	A	A	A	A	A	A	A	A	P	P	A	A	A	A	A	A	P		A		A	A	A	A	A	A	A	P	A	A	A	A	A	A	A	A	P	A	A	A	A	A	A	A
RS87_02370	hypothetical protein	BPUM_0409	BPUM_RS02235	KU48_16075	A	A	A	A	P	A	A	A	P	P	A	A	A	A	A	A	P	P		P		A	A	A	A	A	A	A	A	A	A	A	A	A	P	A	A	A	A	A	P	A	A	A	A
RS87_15570	sodium:solute symporter	BPUM_02976	BPUM_RS14850	KU48_13480	A	P	A	A	A	P	P	A	P	P	P	A	A	A	A	P	P	P		A		P	A	A	A	A	A	A	A	A	A	A	A	A	A	A	A	P	P	A	A	A	A	A	A
RS87_06030	translation initiation inhibitor	BPUM_01123	BPUM_RS05755	KU48_01555	A	A	P	P	A	P	P	A	P	P	P	A	P	A	A	P	P	P		A		A	A	A	P	A	A	A	P	A	A	A	A	A	A	A	A	A	A	A	A	P	A	A	A
RS87_16135	hypothetical protein	BPUM_03099	BPUM_RS15435	KU48_12915	A	A	P	P	P	P	P	A	A	P	P	A	P	P	P	P	A	P		A		A	A	A	P	A	P	A	A	A	A	A	A	P	P	P	A	P	A	A	A	A	A	A	A
RS87_16705	hypothetical protein	BPUM_01655	BPUM_RS08335	A	A	A	A	A	A	P	P	P	A	P	P	A	A	A	A	A	P	P		P		A	A	A	A	A	A	A	A	P	P	A	A	P	P	P	A	A	A	A	P	A	A	A	A
RS87_12760	hypothetical protein	BPUM_02481	BPUM_RS12350	A	A	A	A	A	P	A	P	A	A	P	A	P	P	P	P	A	A	A		A		P	A	A	A	A	A	P	P	A	A	A	P	P	A	P	A	P	A	P	A	A	P	A	A
RS87_15555	type iii effector hrp-dependent outer protein	BPUM_02973	BPUM_RS14835	KU48_13495	A	P	A	A	A	P	P	A	P	P	P	A	A	A	A	P	P	P		A		P	A	A	A	A	A	P	P	A	A	A	P	P	A	P	A	P	A	P	A	A	P	A	A
RS87_15565	glycosyl hydrolase	BPUM_02975	BPUM_RS14845	KU48_13485	A	P	A	A	A	P	P	A	P	P	P	A	A	A	A	P	P	P		A		P	A	A	A	A	A	P	P	A	A	A	P	P	A	P	A	P	A	P	A	A	P	A	A
RS87_15575	alcohol dehydrogenase	BPUM_02977	BPUM_RS14855	KU48_13475	A	P	A	A	A	P	P	A	P	P	P	A	A	A	A	P	P	P		A		P	A	A	A	A	A	P	P	A	A	A	P	P	A	P	A	P	A	P	A	A	P	A	A
RS87_15580	4-hydroxy-tetrahydrodipicolinate synthase	BPUM_02978	BPUM_RS14860	KU48_13470	A	P	A	A	A	P	P	A	P	P	P	A	A	A	A	P	P	P		A		P	A	A	A	A	A	P	P	A	A	A	P	P	A	P	A	P	A	P	A	A	P	A	A
RS87_15560	transcriptional regulator	BPUM_02974	BPUM_RS14840	KU48_13490	A	P	A	A	A	P	P	A	P	P	P	A	A	A	A	P	P	P		A		P	A	A	A	A	A	P	P	A	A	A	P	P	A	P	A	P	A	P	A	A	P	A	A
RS87_15285	hydrolase	BPUM_02913	BPUM_RS14570	KU48_13760	A	P	A	A	P	P	P	P	A	P	P	A	P	A	A	A	A	P		A		A	A	A	A	A	A	P	P	A	A	A	P	P	A	P	A	P	A	P	A	A	P	A	A
RS87_04705	hypothetical protein	BPUM_0842	BPUM_RS04440	KU48_00230	A	A	A	A	A	P	A	A	A	P	P	P	A	A	A	A	A	P		P		P	P	P	P	P	A	A	P	P	P	P	A	A	P	A	A	P	A	A	A	A	A	P	P
RS87_09275	hypothetical protein	BPUM_01761	BPUM_RS08850	KU48_05135	A	P	A	A	A	P	A	P	A	P	P	A	P	A	A	A	P	P		A		A	A	A	P	A	A	P	P	A	A	A	P	P	P	P	A	P	P	P	A	A	A	A	A
RS87_05355	ABC transporter	BPUM_0987	BPUM_RS05065	KU48_00875	A	P	P	P	P	P	P	A	A	A	P	A	P	A	A	P	P	P		A		P	A	A	A	A	A	P	P	A	A	A	P	P	A	P	A	P	A	P	A	A	P	A	A
RS87_09255	rhs-associated protein	BPUM_01759	BPUM_RS08845	KU48_05115	A	P	A	A	P	P	A	P	P	P	P	P	A	P	P	P	P	P		A		A	A	A	A	A	P	A	P	A	A	A	P	A	A	P	A	A	A	P	A	P	P	P	P
RS87_15545	3-ketoacyl-ACP reductase	BPUM_02971	BPUM_RS14825	KU48_13505	A	P	A	A	A	P	P	A	P	P	P	A	A	P	P	P	P	P		A		P	A	A	P	P	P	A	A	P	P	A	P	P	P	A	P	P	P	P	A	P	A	A	A
RS87_15550	4-hydroxythreonine-4-phosphate dehydrogenase	BPUM_02972	BPUM_RS14830	KU48_13500	A	P	A	A	A	P	P	A	P	P	P	A	A	A	A	P	P	P		A		P	A	A	A	P	A	P	P	P	P	A	P	P	P	P	A	P	A	P	P	A	P	A	A
RS87_09995	hypothetical protein	BPUM_01906	BPUM_RS09570	KU48_05845	A	P	P	P	P	P	P	P	P	P	P	P	P	P	P	P	P	P		P		P	P	P	P	A	P	A	P	P	P	P	A	A	P	A	A	P	P	A	A	P	A	P	P
RS87_09970	methionine sulfoxide reductase A	BPUM_01901	BPUM_RS09545	KU48_05820	A	P	P	P	P	P	P	P	P	P	P	P	P	P	P	P	P	P		P		P	P	P	P	A	P	A	P	P	P	P	A	A	P	A	A	P	P	A	A	P	A	P	P
RS87_16115	peptide ABC transporter permease	BPUM_03094	BPUM_RS15410	KU48_12935	A	A	P	P	P	P	A	A	P	P	P	P	P	P	P	P	P	P		P		P	P	P	A	P	A	A	P	A	A	P	P	P	P	P	A	P	A	P	A	A	P	P	P
RS87_06060	stress protein	BPUM_01129	BPUM_RS05780	A	A	P	P	P	A	P	A	A	A	P	P	A	P	P	P	A	A	P		P		A	A	A	A	A	P	P	P	P	P	P	P	P	P	P	A	A	A	P	P	P	P	A	A
RS87_05340	iron ABC transporter permease	BPUM_0984	BPUM_RS05050	KU48_00860	A	P	P	P	P	P	P	A	A	A	P	A	P	A	A	P	P	P		A		P	A	A	P	P	A	P	P	P	P	A	P	P	A	P	P	P	P	P	P	A	P	A	A
RS87_05345	iron ABC transporter permease	BPUM_0985	BPUM_RS05055	KU48_00865	A	P	P	P	P	P	P	A	A	A	P	A	P	A	A	P	P	P		A		P	A	A	P	P	A	P	P	P	P	A	P	P	A	P	P	P	P	P	P	A	P	A	A
RS87_16105	peptide ABC transporter ATP-binding protein	BPUM_03092	BPUM_RS15400	KU48_12945	A	A	P	P	P	P	A	A	P	P	P	P	P	P	P	P	P	P		P		P	P	P	P	P	A	A	P	A	A	P	P	P	P	P	A	P	A	P	A	P	P	P	P
RS87_18720	Darcynin 2	BPUM_03669	BPUM_RS18165	A	A	P	A	A	P	P	P	P	P	P	A	P	P	A	A	P	P	P		P		A	A	A	P	A	P	P	P	A	A	P	P	P	A	P	A	P	A	P	P	A	P	P	P
RS87_16125	nickel ABC transporter substrate-binding protein	BPUM_03096	BPUM_RS15420	KU48_12925	A	P	P	P	P	P	A	A	P	P	P	P	P	P	P	P	P	P		P		P	P	P	P	P	A	A	P	A	A	P	P	P	P	P	A	P	A	P	A	P	P	P	P
RS87_04110	hypothetical protein	BPUM_0757	BPUM_RS03895	A	A	P	P	P	P	P	A	P	A	A	A	P	A	P	P	A	P	A		A		A	A	A	P	P	P	P	A	P	P	P	P	P	P	A	P	P	A	P	P	P	A	A	A
RS87_09060	HxlR family transcriptional regulator	BPUM_01722	BPUM_RS08665	KU48_04910	A	P	P	P	P	P	P	P	P	P	P	P	P	A	A	P	P	P		P		P	A	A	P	A	P	P	P	P	P	P	P	P	P	P	A	P	A	P	P	P	A	A	A
RS87_04570	hypothetical protein	BPUM_0830	BPUM_RS04320	KU48_00095	A	P	P	P	P	P	P	P	P	P	P	P	P	P	P	A	P	P		P		A	A	A	P	A	P	P	P	A	A	P	P	A	P	A	A	P	A	P	P	P	P	P	P
RS87_18725	Crp/Fnr family transcriptional regulator	BPUM_03670	BPUM_RS18170	KU48_10350	A	P	A	A	P	P	P	P	P	P	A	P	P	A	A	P	P	P		P		A	P	P	P	A	P	P	P	A	A	P	P	P	A	P	A	P	P	P	P	A	P	P	P
RS87_06025	HxlR family transcriptional regulator	BPUM_01122	BPUM_RS05750	KU48_01550	A	P	P	P	P	P	P	P	P	P	P	P	P	A	A	P	P	P		P		P	A	A	P	A	P	P	P	P	P	P	P	P	P	P	A	P	P	P	P	P	A	A	A
RS87_12145	multidrug ABC transporter permease	BPUM_02353	BPUM_RS11735	KU48_08005	A	P	P	P	P	P	P	P	P	P	P	A	P	P	P	P	P	P		A		P	A	A	P	A	A	P	A	A	A	A	P	A	P	P	P	P	P	P	P	P	A	A	A
RS87_04060	hypothetical protein	BPUM_0744	BPUM_RS03830	KU48_17465	A	P	P	P	P	A	A	A	A	P	P	P	P	P	P	A	A	P		P		P	P	P	P	P	A	P	P	P	P	A	P	P	P	P	P	P	P	P	P	A	P	A	A
RS87_09055	flavodoxin	BPUM_01721	BPUM_RS08660	KU48_04905	A	P	P	P	P	P	P	P	P	P	P	P	P	A	A	P	P	P		P		A	A	A	P	P	P	P	P	P	P	P	P	P	P	P	P	P	A	P	P	P	A	A	A
RS87_16110	ABC transporter ATP-binding protein	BPUM_03093	BPUM_RS15405	KU48_12940	A	P	P	P	P	P	A	P	P	P	P	P	P	P	P	P	P	P		P		P	P	P	P	A	P	P	P	P	P	A	P	P	P	P	A	P	A	P	P	P	P	A	A
RS87_00980	sulfate transporter	BPUM_0151	BPUM_RS00940	KU48_14680	Partial gene	P	P	P	P	P	P	P	P	P	P	P	P	P	P	P	P	P		P		P	P	P	P	A	P	P	P	P	P	P	P	P	P	P	A	P	P	P	A	P	P	P	P
RS87_09525	nitrite reductase	BPUM_01810	BPUM_RS09095	KU48_05380	A	P	P	P	P	P	P	P	P	P	P	A	P	P	P	P	P	P		A		P	A	A	P	P	P	P	P	P	P	A	P	P	P	P	P	P	A	P	P	P	P	A	A
RS87_01130	hypothetical protein	BPUM_0172	BPUM_RS01075	A	A	P	P	P	P	P	P	P	P	P	P	P	P	P	P	P	P	P		P		P	P	P	P	A	P	P	P	P	P	P	P	P	P	P	A	P	P	P	P	P	P	P	P
RS87_09445	spore gernimation protein GerA	BPUM_01794	BPUM_RS09015	KU48_05305	Frameshift	P	P	P	P	P	P	P	P	P	P	P	P	P	P	P	P	P		P		P	P	P	P	A	P	P	P	A	A	P	P	P	P	P	A	P	P	P	P	P	P	P	P
RS87_09965	peptide methionine sulfoxide reductase	BPUM_01900	BPUM_RS09540	KU48_05815	A	P	P	P	P	P	P	P	P	P	P	P	P	P	P	P	P	P		P		P	P	P	P	A	P	P	P	A	A	P	P	P	P	P	A	P	P	P	P	P	P	P	P
RS87_11950	hypothetical protein	BPUM_02316	BPUM_RS11560	KU48_07815	A	P	P	P	P	P	P	P	P	P	P	P	P	P	P	P	P	P		P		P	P	P	P	P	P	P	P	A	A	P	P	P	P	P	P	P	A	P	P	P	A	P	P
RS87_09955	acylneuraminate cytidylyltransferase	BPUM_01898	BPUM_RS09530	KU48_05805	A	P	P	P	P	P	P	P	P	P	P	P	P	P	P	P	P	P		P		P	P	P	A	P	P	A	P	P	P	P	A	P	P	P	P	P	A	P	P	P	P	P	P
RS87_02765	TetR family transcriptional regulator	BPUM_0484	BPUM_RS02625	KU48_16450	A	P	P	P	P	P	P	P	P	P	P	P	P	P	P	P	P	P		P		P	P	P	P	P	P	P	P	A	A	P	P	P	P	P	P	A	P	P	P	P	P	P	P
RS87_16120	nickel transporter permease NikB	BPUM_03095	BPUM_RS15415	KU48_12930	A	A	P	P	P	P	A	A	P	P	P	P	P	P	P	P	P	P		P		P	P	P	P	P	P	P	P	P	P	P	P	P	P	P	P	P	P	P	P	P	P	A	A
RS87_09530	nitrite reductase	BPUM_01811	BPUM_RS09100	KU48_05385	A	P	P	P	P	P	P	P	P	P	P	A	P	P	P	P	P	P		A		P	A	A	P	P	P	P	P	P	P	P	P	P	P	P	P	P	P	P	P	P	P	P	P
RS87_12150	gcn5-related n-acetyltransferase	BPUM_02354	BPUM_RS11740	KU48_08010	A	P	P	P	P	P	P	P	P	P	P	P	P	P	P	P	P	P		P		P	P	P	P	P	P	P	P	P	P	P	P	P	P	P	P	P	P	P	P	P	P	A	A
RS87_09980	DNA alkylation repair protein	BPUM_01903	BPUM_RS09555	KU48_05830	A	P	P	P	P	P	P	P	P	P	P	P	P	P	P	P	P	P		P		P	P	P	P	P	P	P	P	P	P	P	P	P	P	P	P	P	A	P	P	P	P	P	P
RS87_03640	PTS alpha-glucoside transporter subunit IIBC	BPUM_0660	BPUM_RS03440	KU48_16765	A	A	P	P	P	P	P	P	P	P	P	P	P	P	P	P	P	P		P		P	P	P	P	P	P	P	P	P	P	P	P	P	P	P	P	P	P	P	P	P	A	P	P
RS87_11955	hypothetical protein	BPUM_02317	BPUM_RS11565	KU48_07820	A	P	P	P	P	P	P	P	P	P	P	P	P	P	P	P	P	P		P		P	P	P	P	P	P	P	P	P	P	P	P	P	P	P	P	P	P	P	P	P	P	P	P
RS87_16270	thioredoxin	BPUM_03130	BPUM_RS15575	KU48_12770	A	P	P	P	P	P	P	P	P	P	P	P	P	P	P	P	P	P		P		A	P	P	P	P	P	P	P	P	P	P	P	P	P	P	P	P	P	P	P	P	P	P	P
RS87_03635	RpiR family transcriptional regulator	BPUM_0659	BPUM_RS03435	KU48_16770	A	A	P	P	P	P	P	P	P	P	P	P	P	P	P	P	P	P		P		P	P	P	P	P	P	P	P	P	P	P	P	P	P	P	P	P	P	P	P	P	P	P	P
RS87_03645	6-phospho-alpha-glucosidase	BPUM_0661	BPUM_RS03445	KU48_16760	A	P	P	P	P	P	P	P	P	P	P	P	P	P	P	P	P	P		P		P	P	P	P	P	P	P	P	P	P	P	P	P	P	P	P	P	P	P	P	P	P	P	P
RS87_12125	manganese catalase	BPUM_02346	BPUM_RS11700	KU48_07985	A	P	P	P	P	P	P	P	P	P	P	P	P	P	P	P	P	P		P		P	P	P	P	P	P	P	P	P	P	P	P	P	P	P	P	P	P	P	P	P	P	P	P
RS87_02760	histone acetyltransferase	BPUM_0483	BPUM_RS02620	KU48_16445	A	P	P	P	P	P	P	P	P	P	P	P	P	P	P	P	P	P		P		P	P	P	P	P	P	P	P	P	P	P	P	P	P	P	P	P	P	P	P	P	P	P	P
RS87_05350	iron ABC transporter ATP-binding protein	BPUM_0986	BPUM_RS05060	KU48_00870	A	P	P	P	P	P	P	P	P	P	P	P	P	P	P	P	P	P		P		P	P	P	P	P	P	P	P	P	P	P	P	P	P	P	P	P	P	P	P	P	P	P	P
RS87_06065	acetyl xylan esterase	BPUM_01130	BPUM_RS05785	KU48_01600	A	P	P	P	P	P	P	P	P	P	P	P	P	P	P	P	P	P		P		A	P	P	P	P	P	P	P	P	P	P	P	P	P	P	P	P	P	P	P	P	P	P	P
RS87_09990	hypothetical protein	BPUM_01905	BPUM_RS09565	KU48_05840	A	P	P	P	P	P	P	P	P	P	P	P	P	P	P	P	P	P		P		P	P	P	P	P	P	P	P	P	P	P	P	P	P	P	P	P	P	P	P	P	P	P	P
RS87_09985	hypothetical protein	BPUM_01904	BPUM_RS09560	KU48_05835	A	P	P	P	P	P	P	P	P	P	P	P	P	P	P	P	P	P		P		P	P	P	P	P	P	P	P	P	P	P	P	P	P	P	P	P	P	P	P	P	P	P	P
RS87_09945	hypothetical protein	BPUM_01896	BPUM_RS09520	KU48_05795	A	P	P	P	P	P	P	P	P	P	P	P	P	P	P	P	P	P		P		P	P	P	P	P	P	P	P	P	P	P	P	P	P	P	P	P	P	P	P	P	P	P	P
RS87_09940	spore maturation protein	BPUM_01895	BPUM_RS09515	KU48_05790	A	P	P	P	P	P	P	P	P	P	P	P	P	P	P	P	P	P		P		P	P	P	P	P	P	P	P	P	P	P	P	P	P	P	P	P	P	P	P	P	P	P	P
RS87_09975	MarR family transcriptional regulator	BPUM_01902	BPUM_RS09550	KU48_05825	A	P	P	P	P	P	P	P	P	P	P	P	P	P	P	P	P	P		P		P	P	P	P	P	P	P	P	P	P	P	P	P	P	P	P	P	P	P	P	P	P	P	P
RS87_09960	capsule biosynthesis protein CapD	BPUM_01899	BPUM_RS09535	KU48_12995	A	P	P	P	P	P	P	P	P	P	P	P	P	P	P	P	P	P		P		P	P	P	P	P	P	P	P	P	P	P	P	P	P	P	P	P	P	P	P	P	P	P	P
RS87_08580	DNA mismatch repair protein MutS	BPUM_01608	BPUM_RS08110	KU48_04110	A	P	P	P	P	P	P	P	P	P	P	P	P	P	P	P	P	P		P		P	P	P	P	P	P	P	P	P	P	P	P	P	P	P	P	P	P	P	P	P	P	P	P
[truncated: 28 more columns]
